# Supplementary material for: Emergency department visits among patients transported by law enforcement officers
Source: PLoS One. 2021 Jan 13;16(1):e0244679. doi: 10.1371/journal.pone.0244679 (PMC7806121; doi:10.1371/journal.pone.0244679)
Supplement: S2 Table — The associations between age group and rurality were statistically significant (p<0.05) for all transports, mental health problems, IVCs, overdoses, and wounds. The associations between gender and rurality were statistically significant for all transports and for wounds, but not for mental health problems, IVCs, or overdoses. (XLSX) [file pone.0244679.s003.xlsx]

## Sheet: S2 Table
S2 Table. The distribution of age and gender by rurality in the general state population and among all patients transported to an ED by law enforcement and those transported specifically for mental health conditions, IVC, overdose and wounds, North Carolina 2009-2016
	General Population*				All transports					Mental Health					IVC					Overdose					Wounds
	Large Metro	Medium/small	Micro/noncore		Large Metro	Medium/small	Micro/noncore	p-value		Large Metro	Medium/small	Micro/noncore	p-value		Large Metro	Medium/small	Micro/noncore	p-value		Large Metro	Medium/small	Micro/noncore	p-value		Large Metro	Medium/small	Micro/noncore	p-value
No.	2367291	3389019	1713010		25836	65146	41596			8736	32291	16315			3144	16462	10694			206	399	314			3038	4695	4018
	%	%	%		%	%	%			%	%	%			%	%	%			%	%	%			%	%	%
Age group (years)								<.0001					<.0001					<.0001					0.0234					<.0001
18-26	15.55	17.95	14.75		24.52	24.62	21.82			27.69	26.24	23.35			26.02	24.6	22.71			30.58	29.82	27.71			34.86	36.06	30.41
27-49	45.76	38.49	36.15		49.76	49.98	51.6			49.04	49.24	48.72			45.93	46.17	44.46			61.65	55.89	64.33			55.13	53.01	58.51
50+	38.69	43.56	49.11		25.73	25.4	26.58			23.27	24.52	27.93			28.05	29.22	32.82			7.77	14.29	7.96			10.01	10.93	11.08
Gender								<.0001					0.1436					0.9209					0.0589					<.0001
Female	52.16	52.03	51.71		33.24	33.97	29.31			35.66	36.78	36.7			40.17	40.55	40.45			38.83	38.85	30.89			20.14	17.91	11.95
Male	47.84	47.97	48.29		66.76	66.03	70.69			64.34	63.22	63.3			59.83	59.45	59.55			61.17	61.15	69.11			79.86	82.09	88.05
*NC general population, 2012
Abbreviations: Involuntary comittments (IVC)
Note: column percents; p-value from test of Chi-square assessing assocations between rurality and demographic characteristicss within each population
The table provides the distribution of age and gender by rurality in the general state population and for law enforcement transports to an emergency department. The associations between age group and rurality were statistically significant (p<0.05) for all
transports, mental health problems, IVCs, overdoses, and wounds. The association between gender and rurality were statistically significant for all transports and for wounds, but not for mental health problems, IVCs, or overdoses.
